# Supplementary material for: Two-Dimensional Graphene-Based Potassium Channels Built at an Oil/Water Interface
Source: Materials (Basel). 2023 Jul 31;16(15):5393. doi: 10.3390/ma16155393 (PMC10419551; doi:10.3390/ma16155393)
Supplement: Supplementary file 1 [file materials-16-05393-s001.zip]

Archive with 1 entries (1 files):
- materials-2496754-supplementary.pdf
